# Supplementary material for: IQGAP1 Regulates Actin Polymerization and Contributes to Bleomycin-Induced Lung Fibrosis
Source: Int J Mol Sci. 2024 May 11;25(10):5244. doi: 10.3390/ijms25105244 (PMC11121427; doi:10.3390/ijms25105244)
Supplement: Supplementary file 1 [file ijms-25-05244-s001.zip]

Archive with 1 entries (1 files):
- ijms-2940834-supplementary.pdf
